# Supplementary material for: Intravascular heavy chain-modification of hyaluronan during endotoxic shock
Source: Biochem Biophys Rep. 2018 Dec 26;17:114–21. doi: 10.1016/j.bbrep.2018.12.007 (PMC6307094; doi:10.1016/j.bbrep.2018.12.007)
Supplement: Supplementary file 1 — Supplementary material [file mmc1.zip]

Archive with 7 entries (7 files):
- coi_disclosure (1) BBrep Kevin.pdf
- coi_disclosure (2) BBRep Amar.pdf
- coi_disclosure (2) BBrep Danting.pdf
- coi_disclosure (2) BBRep Kelly.pdf
- coi_disclosure (2) BBrep Kengo.pdf
- coi_disclosure (2) BBrep Petrache.pdf
- coi_disclosure (2) BBrep Stavros.pdf
